# Supplementary material for: The association between social capital and quality of life among a sample of Iranian pregnant women
Source: BMC Public Health. 2019 Nov 9;19:1497. doi: 10.1186/s12889-019-7848-0 (PMC6842465; doi:10.1186/s12889-019-7848-0)
Supplement: Supplementary file 2 — Additional file 2. Raw dataset. The datasets used and analyzed during the current study is provided. [file 12889_2019_7848_MOESM2_ESM.xls]

## Sheet: Social capita& QOl pregnancy
GestationalAge	Gravida	Para	Abort	livedChild	PregnancyWilling	FetusGender	PhysicalFunction	RoleLimitationPhysicalHealth	RoleLimitationEmotionalProblems	Energy	EmotionalWellBeing	SocialFunctioning	Pain	GeneralHealth	A_CommunityConnection	B_SocialAgency	C_TrustSafety	D_NeighbourhoodConnection	E_FamilyFriends	F_ToleranceDiversity	G_ValueLife	SocialCapitaTotal	EconomicStat_cat	Age_cat	SpouseAge_cat	Education_cat	spouseEducation_cat	Job_cat	SpouseJob_cat	Salary_cat	TimeResidency_cat	PCS	MCS
24	1	0	0	0	1	1	95	100	100	80	88	100	80	70	14	7	6	8	3	5	5	48	3	1	2	3	3	1	2	2	2	86.25	92
18	1	0	0	0	1	1	35	0	33.3333	40	64	37.5	32.5	60	12	8	6	8	3	5	5	47	2	1	1	3	3	2	2	2	1	31.875	43.7083
14	3	1	1	1	1	2	45	0	0	30	60	50	32.5	35	15	11	10	12	3	6	7	64	2	2	2	2	3	1	2	2	2	28.125	35
16	2	1	0	1	1	2	55	100	100	50	52	75	45	30	17	12	11	7	4	7	6	64	1	2	3	2	2	1	1	1	1	57.5	69.25
39	1	0	0	0	2	1	100	100	100	75	84	100	100	65	19	10	12	11	3	7	9	71	1	2	2	3	3	1	2	2	1	91.25	89.75
33	2	1	0	1	1	1	50	75	33.3333	65	52	37.5	90	80	14	10	11	10	6	6	7	64	1	3	2	2	1	2	2	2	1	73.75	46.9583
18	1	0	0	0	1	2	95	100	100	90	88	100	100	80	16	6	11	13	7	5	5	63	2	2	1	3	3	1	2	2	1	93.75	94.5
20	3	2	0	2	1	1	65	50	100	65	68	75	100	90	18	10	10	14	3	3	4	62	2	2	2	3	3	1	2	2	3	76.25	77
19	2	0	1	0	1	1	90	50	100	75	88	100	77.5	70	13	6	11	10	3	7	4	54	1	1	1	3	3	1	2	2	1	71.875	90.75
30	2	1	0	1	2	0	95	100	100	80	80	100	77.5	80	17	12	11	13	3	6	6	68	3	2	1	3	2	1	2	2	1	88.125	90
18	3	0	2	0	1	2	95	75	66.6667	70	76	75	90	75	15	9	13	13	3	4	5	62	1	1	1	1	1	1	2	2	1	83.75	71.9167
36	1	0	0	0	1	1	95	50	33.3333	90	100	100	90	75	14	7	9	6	3	7	3	49	1	2	2	3	3	1	2	2	1	77.5	80.8333
30	1	0	0	0	2	2	45	75	33.3333	60	88	75	22.5	50	15	9	9	10	3	4	7	57	1	2	2	2	2	1	2	2	1	48.125	64.0833
33	3	2	0	2	2	2	50	25	33.3333	60	52	75	22.5	70	12	7	5	7	3	4	5	43	1	2	3	1	1	1	2	1	3	41.875	55.0833
18	2	1	0	1	1	2	90	75	100	80	88	100	100	85	16	8	10	10	3	7	8	62	2	2	2	1	3	1	2	2	2	87.5	92
33	1	0	0	0	1	1	60	75	100	65	76	100	90	60	16	7	6	8	3	6	3	49	2	2	1	3	3	1	2	2	1	71.25	85.25
26	4	1	2	1	1	1	75	50	100	80	92	50	67.5	85	23	13	8	11	3	8	8	74	1	2	2	2	2	1	2	2	1	69.375	80.5
15	2	1	0	1	2	2	85	50	100	65	80	87.5	70	40	14	8	12	9	3	5	8	59	1	1	1	1	3	1	2	2	2	61.25	83.125
19	3	2	0	2	2	1	75	100	100	70	84	100	100	90	14	8	9	10	3	4	5	53	2	2	2	2	2	1	2	2	2	91.25	88.5
30	1	0	0	0	1	1	70	50	0	65	68	37.5	67.5	85	15	9	9	13	3	7	3	59	3	2	2	3	3	2	2	2	1	68.125	42.625
20	1	0	0	0	2	1	100	100	100	95	88	87.5	100	100	13	8	8	13	3	8	7	60	2	2	2	3	3	1	2	2	1	100	92.625
12	2	1	0	1	1	2	55	75	66.6667	55	84	75	32.5	70	11	7	11	9	3	6	5	52	1	2	2	2	1	1	2	2	1	58.125	70.1667
32	1	0	0	0	2	1	55	50	66.6667	70	72	75	67.5	75	12	14	12	15	3	8	7	71	1	1	1	2	3	1	2	2	1	61.875	70.9167
12	1	0	0	0	1	2	65	0	0	35	36	12.5	65	70	19	13	9	11	3	7	10	72	1	1	2	2	1	1	2	1	1	50	20.875
27	1	0	0	0	1	0	60	25	66.6667	75	76	62.5	65	80	13	14	13	15	3	5	8	71	1	2	2	1	1	1	2	1	1	57.5	70.0417
34	2	1	0	1	1	1	65	75	33.3333	60	84	100	32.5	65	18	16	14	15	3	10	8	84	1	2	2	3	1	1	2	1	2	59.375	69.3333
32	2	1	0	1	2	1	80	100	100	90	92	100	80	95	22	12	10	14	3	7	10	78	2	2	2	3	1	1	2	2	2	88.75	95.5
18	1	0	0	0	1	0	35	0	0	55	64	62.5	35	55	18	10	11	10	3	6	8	66	1	2	1	3	2	1	2	2	1	31.25	45.375
25	1	0	0	0	1	0	55	100	100	70	88	100	90	75	17	9	7	9	3	9	8	62	1	2	2	3	2	1	2	2	2	80	89.5
28	1	0	0	0	1	0	90	100	100	70	84	75	90	85	15	11	12	13	3	6	5	65	1	1	1	3	1	1	2	2	2	91.25	82.25
10	2	1	0	1	1	2	100	100	100	100	100	100	100	90	21	17	16	12	3	9	12	90	1	2	2	1	1	1	2	1	1	97.5	100
16	2	1	0	1	2	2	95	50	33.3333	50	64	62.5	67.5	65	13	13	12	12	3	5	8	66	1	2	2	3	1	1	2	2	2	69.375	52.4583
14	1	0	0	0	1	2	100	50	100	95	96	100	77.5	90	14	9	12	12	3	5	10	65	2	2	1	3	3	1	2	2	1	79.375	97.75
36	3	0	2	0	1	0	100	100	100	75	80	75	77.5	85	18	8	9	12	3	6	7	63	3	2	2	3	3	1	2	2	1	90.625	82.5
32	1	0	0	0	2	0	75	50	0	50	52	62.5	45	65	10	11	9	8	3	4	4	49	2	1	2	3	2	1	2	2	1	58.75	41.125
35	1	0	0	0	1	1	45	50	100	65	80	100	55	80	17	13	12	14	6	8	9	79	3	2	2	3	3	1	2	2	2	57.5	86.25
37	3	2	0	2	1	1	80	100	100	85	88	100	77.5	70	16	9	7	13	3	4	9	61	2	3	3	2	2	1	2	2	1	81.875	93.25
23	1	0	0	0	1	1	100	100	100	90	100	100	100	100	20	17	14	18	3	8	11	91	1	2	2	3	3	1	2	2	1	100	97.5
26	1	0	0	0	1	0	80	50	66.6667	75	76	87.5	52.5	50	15	13	13	10	6	6	7	70	3	2	2	3	2	1	2	2	2	58.125	76.2917
34	1	0	0	0	1	0	90	0	33.3333	35	56	62.5	45	70	17	10	10	10	6	6	5	64	3	2	2	3	3	2	2	2	1	51.25	46.7083
33	1	0	0	0	1	0	65	0	0	55	72	50	32.5	85	21	8	7	15	6	9	8	74	1	2	2	3	3	1	2	2	1	45.625	44.25
33	1	0	0	0	1	0	35	25	100	100	92	75	77.5	60	13	9	10	8	3	6	10	59	1	2	2	2	3	1	2	1	1	49.375	91.75
23	2	1	0	1	1	0	40	25	33.3333	40	60	75	45	50	12	8	14	12	3	4	6	59	1	1	1	2	1	1	2	2	1	40	52.0833
31	3	2	0	2	2	0	85	75	100	70	36	100	67.5	60	14	7	9	9	3	5	7	54	2	2	2	1	2	1	2	2	3	71.875	76.5
18	1	0	0	0	1	0	95	100	100	85	100	100	90	80	16	14	10	10	3	4	4	61	1	1	1	1	2	1	2	1	1	91.25	96.25
36	2	1	0	1	1	0	95	100	100	70	68	87.5	57.5	45	14	9	13	11	5	4	5	61	2	2	2	1	1	1	2	1	2	74.375	81.375
32	1	0	0	0	1	1	35	25	66.6667	65	80	62.5	42.5	85	14	13	14	12	4	5	5	67	2	1	1	3	3	1	2	2	2	46.875	68.5417
30	1	0	0	0	1	1	45	25	66.6667	65	60	37.5	75	50	20	19	18	19	4	7	6	93	1	2	2	1	1	1	1	1	1	48.75	57.2917
33	1	0	0	0	1	0	100	100	100	80	76	87.5	77.5	60	12	7	8	8	3	5	5	48	1	1	2	2	1	1	2	1	2	84.375	85.875
33	1	0	0	0	1	0	75	75	100	90	92	62.5	45	75	19	10	12	16	6	8	7	78	3	1	2	3	3	1	2	2	1	67.5	86.125
38	1	0	0	0	1	1	100	100	100	80	72	87.5	67.5	75	19	8	11	9	3	5	8	63	1	2	2	2	2	1	2	2	1	85.625	84.875
13	1	0	0	0	1	2	100	50	100	85	96	100	87.5	85	23	13	14	15	3	8	8	84	3	2	2	3	3	1	2	2	3	80.625	95.25
35	1	0	0	0	1	0	65	100	100	70	92	50	52.5	100	18	14	14	16	3	6	11	82	1	2	2	2	2	1	2	1	3	79.375	78
37	3	1	1	1	1	1	95	25	0	60	48	50	45	65	17	9	9	8	5	6	5	59	1	3	3	2	1	1	2	2	1	57.5	39.5
14	1	0	0	0	1	2	100	25	66.6667	50	48	62.5	57.5	85	16	12	11	14	3	3	6	65	2	2	2	3	3	2	2	2	1	66.875	56.7917
16	1	0	0	0	2	2	55	0	0	40	80	62.5	10	60	15	12	11	10	6	7	7	68	1	1	1	3	1	1	2	1	1	31.25	45.625
38	1	0	0	0	1	1	60	0	33.3333	40	64	75	32.5	65	12	8	6	12	3	3	3	47	1	2	2	3	3	1	2	2	3	39.375	53.0833
28	4	2	1	2	1	1	40	100	100	50	64	87.5	67.5	75	21	15	13	10	5	4	7	75	2	1	1	2	3	1	2	2	1	70.625	75.375
40	3	2	0	2	2	0	75	25	33.3333	45	60	62.5	57.5	80	14	15	12	13	3	6	6	69	1	3	3	2	2	1	2	2	3	59.375	50.2083
28	1	0	0	0	1	1	65	50	100	80	88	75	67.5	85	18	11	10	14	3	4	8	68	2	2	2	3	3	2	2	3	1	66.875	85.75
18	1	0	0	0	1	1	60	50	100	80	88	75	67.5	60	19	12	16	14	4	5	8	78	2	2	2	3	3	1	2	2	1	59.375	85.75
30	1	0	0	0	1	0	35	50	100	65	64	62.5	55	40	19	12	11	13	3	4	5	67	2	2	2	3	3	1	2	2	1	45	72.875
38	1	0	0	0	1	0	35	100	100	65	84	75	90	80	12	6	8	9	3	5	11	54	3	1	1	3	3	1	2	2	1	76.25	81
20	1	0	0	0	1	1	45	0	0	55	68	62.5	67.5	50	12	6	6	5	3	3	5	40	1	1	1	3	3	1	2	2	2	40.625	46.375
25	1	0	0	0	1	2	80	100	100	65	92	100	57.5	90	19	11	12	11	3	7	8	71	1	1	1	3	3	1	2	2	3	81.875	89.25
38	2	1	0	1	1	1	65	0	66.6667	45	48	50	67.5	80	16	12	10	12	3	8	11	72	1	2	2	2	2	1	2	2	1	53.125	52.4167
29	2	1	0	1	1	1	35	100	100	30	48	75	57.5	65	15	8	9	7	3	3	5	50	1	2	3	1	2	1	2	2	1	64.375	63.25
39	1	0	0	0	1	0	50	0	0	50	64	75	42.5	50	19	6	11	9	5	5	3	58	2	3	2	1	1	2	2	1	1	35.625	47.25
38	1	0	0	0	1	1	95	75	100	95	88	87.5	77.5	85	15	10	10	14	3	7	6	65	2	2	2	3	3	2	2	2	1	83.125	92.625
38	2	1	0	1	1	1	100	100	100	100	100	100	100	85	19	15	15	15	9	9	9	91	1	2	3	1	2	1	2	1	1	96.25	100
29	3	1	1	1	1	0	40	0	0	35	52	62.5	45	60	21	8	12	10	3	8	6	68	1	2	2	2	1	1	2	2	1	36.25	37.375
17	1	0	0	0	1	1	75	25	100	65	56	62.5	77.5	55	17	11	11	12	7	7	7	72	2	2	1	2	2	1	2	2	1	58.125	70.875
31	1	0	0	0	2	0	55	0	100	70	92	62.5	57.5	70	16	9	11	14	3	7	9	69	1	2	1	3	3	1	2	2	1	45.625	81.125
18	3	1	1	1	1	2	95	0	0	30	48	62.5	45	50	7	7	7	7	3	3	3	37	2	1	2	1	1	1	2	1	2	47.5	35.125
16	3	1	1	1	1	0	35	75	33.3333	65	84	87.5	45	90	11	7	7	10	3	4	6	48	1	2	2	1	2	1	2	1	3	61.25	67.4583
26	2	1	0	1	2	0	90	75	100	30	36	75	30	65	12	16	19	16	3	7	4	77	1	2	2	3	1	1	2	1	3	65	60.25
20	3	1	1	1	2	1	85	100	100	75	80	100	100	75	12	12	11	12	3	6	10	66	1	2	1	3	3	1	2	2	1	90	88.75
24	1	0	0	0	1	1	90	75	100	85	96	100	90	80	15	9	10	10	3	6	7	60	1	2	2	3	2	1	2	2	1	83.75	95.25
39	2	0	1	0	1	1	90	75	66.6667	80	60	100	100	80	16	10	17	16	3	9	12	83	2	2	2	2	2	1	2	2	2	86.25	76.6667
30	1	0	0	0	1	1	95	100	100	85	80	100	77.5	80	13	7	11	11	3	7	9	61	1	2	2	2	2	1	2	2	1	88.125	91.25
19	2	1	0	1	1	1	100	100	100	80	84	75	57.5	75	18	14	9	15	3	7	6	72	2	2	2	3	3	2	2	2	2	83.125	84.75
23	2	1	0	1	1	0	100	100	100	80	88	87.5	57.5	75	21	11	11	15	3	8	9	78	3	2	2	3	3	1	2	2	2	83.125	88.875
18	3	2	0	2	2	2	50	0	0	15	28	12.5	22.5	0	10	9	8	8	3	7	5	50	1	2	3	1	1	1	1	1	2	18.125	13.875
11	1	0	0	0	1	2	100	100	100	90	100	87.5	90	80	19	13	12	14	3	7	6	74	3	1	1	3	3	1	2	2	1	92.5	94.375
17	3	1	1	1	1	2	90	100	100	55	64	62.5	100	90	20	15	16	16	8	9	8	92	1	2	2	2	2	1	2	2	2	95	70.375
16	2	1	0	1	2	1	100	100	100	75	88	100	80	95	19	17	11	14	3	9	9	82	2	2	2	3	3	2	2	2	1	93.75	90.75
15	1	0	0	0	2	2	100	100	100	90	96	87.5	80	90	16	8	14	13	3	4	9	67	3	1	1	2	3	2	2	2	1	92.5	93.375
17	1	0	0	0	1	2	75	75	100	60	56	62.5	100	70	11	10	11	10	3	7	6	58	1	1	1	1	1	1	2	1	1	80	69.625
13	2	1	0	1	1	2	100	100	100	85	88	87.5	100	75	17	10	12	13	4	8	9	73	2	2	2	3	3	1	2	2	3	93.75	90.125
14	2	1	0	1	1	2	90	75	100	60	80	62.5	57.5	65	18	9	11	11	3	4	7	63	2	2	2	2	2	1	2	2	1	71.875	75.625
11	1	0	0	0	1	2	100	100	100	95	96	100	100	100	22	14	12	13	3	9	12	85	3	1	1	2	2	2	2	2	2	100	97.75
16	2	1	0	1	1	0	85	100	100	70	88	75	67.5	80	17	13	11	13	3	7	7	71	2	2	3	2	2	1	2	2	1	83.125	83.25
18	1	0	0	0	1	0	100	100	100	75	72	62.5	57.5	70	21	12	11	12	3	6	7	72	3	1	1	3	2	1	2	2	1	81.875	77.375
29	2	1	0	1	1	0	80	75	33.3333	55	60	37.5	45	45	21	15	15	17	6	8	8	90	2	2	2	2	3	1	2	2	1	61.25	46.4583
30	3	2	0	2	2	1	100	75	66.6667	75	88	75	80	80	18	11	9	9	3	6	7	63	3	2	2	2	2	1	2	2	2	83.75	76.1667
29	3	1	1	1	1	1	85	75	100	80	88	87.5	90	90	22	14	15	17	4	8	10	90	3	2	2	2	3	1	2	2	2	85	88.875
13	2	1	0	1	1	2	100	100	100	60	84	100	90	90	12	11	10	11	3	5	8	60	2	2	2	2	2	1	2	2	1	95	86
22	4	1	2	1	1	1	25	0	66.6667	30	28	0	10	15	15	11	11	9	3	8	7	64	1	2	2	1	1	1	2	1	2	12.5	31.1667
19	2	1	0	1	1	1	95	100	100	75	84	87.5	100	80	15	14	11	11	4	7	4	66	1	2	2	3	3	2	2	3	2	93.75	86.625
18	4	2	1	2	1	1	90	25	66.6667	70	68	62.5	45	60	25	14	10	10	5	7	8	79	2	2	2	1	1	1	2	2	2	55	66.7917
19	1	0	0	0	1	1	75	0	100	40	56	87.5	45	65	16	15	11	11	3	5	6	67	2	1	1	3	2	1	2	2	1	46.25	70.875
20	3	1	1	1	1	1	25	0	100	30	36	0	10	25	14	8	6	8	3	5	8	52	2	2	2	1	3	1	2	2	1	15	41.5
32	3	1	1	1	2	1	65	50	0	50	36	50	10	85	22	10	13	15	3	9	8	80	2	2	2	3	2	2	2	2	1	52.5	34
18	1	0	0	0	1	0	45	75	100	60	84	75	45	65	21	11	9	15	3	5	6	70	3	1	1	3	3	1	2	2	1	57.5	79.75
20	3	2	0	2	2	1	85	0	66.6667	10	20	0	65	5	18	10	15	13	6	9	9	80	3	3	3	3	2	1	2	2	1	38.75	24.1667
30	2	0	1	0	1	1	100	100	100	80	96	100	80	55	17	10	12	8	3	5	5	60	1	1	2	2	3	1	2	2	2	83.75	94
24	1	0	0	0	1	1	95	100	100	60	76	62.5	32.5	75	15	12	11	12	3	7	7	67	1	1	1	3	3	1	2	2	1	75.625	74.625
18	4	3	0	3	2	2	55	0	0	15	28	12.5	45	15	14	9	7	10	3	7	5	55	1	2	2	1	1	1	2	1	2	28.75	13.875
14	2	1	0	1	1	2	100	100	100	80	84	100	90	60	23	15	16	16	5	9	7	91	3	2	2	3	2	1	2	2	2	87.5	91
13	1	0	0	0	1	2	100	100	100	80	92	100	100	90	19	15	10	15	3	7	5	74	1	1	1	1	2	1	2	2	1	97.5	93
27	1	0	0	0	1	1	100	100	100	60	76	62.5	45	90	14	8	8	11	3	5	8	57	1	1	1	1	2	1	2	2	1	83.75	74.625
22	2	1	0	1	1	1	70	50	66.6667	40	40	25	22.5	20	15	13	7	10	3	9	5	62	1	2	2	2	1	1	2	2	2	40.625	42.9167
19	1	0	0	0	2	0	100	100	100	70	76	75	67.5	80	14	10	9	14	3	4	8	62	2	1	1	2	3	1	2	2	1	86.875	80.25
17	1	0	0	0	1	2	100	100	100	75	88	100	90	80	20	13	11	13	3	7	6	73	2	1	1	3	3	2	2	2	1	92.5	90.75
11	2	1	0	1	1	2	100	100	100	90	96	100	100	90	22	14	17	19	3	9	9	93	3	2	2	3	3	1	2	2	3	97.5	96.5
12	3	1	1	1	1	2	100	100	100	70	76	75	57.5	80	22	15	9	12	3	9	9	79	2	2	2	3	2	2	2	2	2	84.375	80.25
24	2	0	1	0	1	1	65	0	100	75	92	62.5	45	60	17	10	8	12	3	4	5	59	1	1	1	2	3	1	2	2	1	42.5	82.375
26	3	2	0	2	1	1	100	100	100	75	84	62.5	45	55	23	18	14	18	3	9	8	93	2	2	2	2	2	1	2	2	2	75	80.375
11	4	2	1	2	1	2	35	0	0	20	36	0	90	55	13	8	7	7	3	5	4	47	3	3	3	2	3	1	2	2	3	45	14
10	2	1	0	1	1	2	50	0	100	55	68	75	57.5	60	19	15	12	11	3	7	7	74	1	3	3	1	1	1	2	2	3	41.875	74.5
10	1	0	0	0	2	2	100	100	100	85	92	100	100	95	20	12	13	13	3	6	8	75	3	1	1	1	3	1	2	2	1	98.75	94.25
13	4	2	1	2	2	2	90	100	0	45	60	0	22.5	25	15	8	5	7	3	4	4	46	1	3	3	2	1	1	2	2	1	59.375	26.25
16	2	1	0	1	1	2	100	75	100	85	84	100	80	85	19	15	14	17	8	9	9	91	2	2	2	1	2	1	2	2	2	85	92.25
17	1	0	0	0	1	0	100	100	66.6667	90	92	100	80	85	21	14	11	10	3	7	7	73	1	1	1	2	2	1	2	2	1	91.25	87.1667
18	1	0	0	0	1	1	75	0	0	40	60	25	45	25	13	8	8	9	3	5	4	50	3	1	1	2	3	1	2	2	1	36.25	31.25
17	3	0	2	0	1	0	100	75	0	40	48	25	77.5	75	12	9	8	9	3	6	7	54	1	2	1	2	2	1	2	2	2	81.875	28.25
16	1	0	0	0	1	0	100	100	100	75	92	100	100	15	21	13	9	12	3	8	8	74	1	1	1	2	3	1	2	2	2	78.75	91.75
14	1	0	0	0	1	2	90	100	100	70	96	87.5	55	95	14	10	14	16	3	4	11	72	2	1	1	2	3	1	2	2	1	85	88.375
20	2	1	0	1	1	0	95	100	100	30	56	75	100	70	14	9	6	10	3	6	8	56	1	2	2	3	3	1	2	2	1	91.25	65.25
22	1	0	0	0	1	1	100	100	100	85	88	100	90	90	17	12	10	13	3	7	6	68	2	1	1	2	3	1	2	2	2	95	93.25
12	3	1	1	1	2	2	100	100	0	25	48	75	90	55	10	11	8	8	3	8	8	56	1	2	2	3	2	1	1	1	2	86.25	37
23	3	2	0	2	2	1	30	0	0	20	40	12.5	22.5	10	14	7	5	8	3	5	5	47	1	2	3	2	2	1	2	2	2	15.625	18.125
15	1	0	0	0	1	2	100	100	100	80	80	100	90	65	20	9	7	9	3	6	7	61	2	1	1	2	3	2	2	2	1	88.75	90
19	3	0	2	0	1	0	40	0	0	40	72	25	42.5	70	19	10	12	10	3	6	9	69	3	2	1	3	3	1	2	3	2	38.125	34.25
20	1	0	0	0	1	1	100	100	100	60	80	100	80	65	20	10	8	11	3	7	7	66	2	2	1	3	3	2	2	2	1	86.25	85
27	5	3	1	3	2	0	85	75	66.6667	65	76	75	67.5	50	24	16	12	10	3	7	7	79	1	2	2	2	1	1	2	2	2	69.375	70.6667
15	1	0	0	0	1	2	100	100	100	90	92	87.5	100	90	18	13	7	13	3	7	7	68	2	1	1	1	2	1	2	2	1	97.5	92.375
29	1	0	0	0	1	0	95	75	66.6667	45	72	50	45	85	22	13	11	13	3	8	8	78	2	2	2	3	3	2	2	2	1	75	58.4167
16	1	0	0	0	1	2	100	100	100	75	92	62.5	45	65	14	10	11	14	3	5	7	64	2	1	1	2	2	1	2	2	1	77.5	82.375
25	2	0	1	0	1	1	100	100	100	60	88	75	45	80	22	14	9	11	3	7	8	74	2	2	1	3	3	2	2	2	2	81.25	80.75
29	3	2	0	2	2	0	85	50	66.6667	35	60	25	22.5	20	13	10	9	7	3	6	5	53	1	2	2	1	1	1	2	2	2	44.375	46.6667
21	4	2	1	2	1	1	75	50	100	55	68	62.5	22.5	45	23	16	13	15	9	9	8	93	1	2	3	1	1	1	2	2	3	48.125	71.375
22	2	1	0	1	1	0	90	50	66.6667	65	80	87.5	57.5	45	23	17	17	14	9	9	8	97	2	2	2	1	1	1	2	2	3	60.625	74.7917
16	1	0	0	0	1	1	100	100	100	70	88	87.5	90	80	20	14	12	12	7	9	8	82	3	1	1	2	2	2	2	2	2	92.5	86.375
25	3	1	1	1	2	0	75	0	0	55	60	37.5	45	30	11	8	6	9	3	5	6	48	1	2	1	1	2	1	2	2	1	37.5	38.125
24	1	0	0	0	2	0	100	100	100	55	80	100	100	85	14	9	11	14	3	5	5	61	2	1	1	2	3	1	2	2	1	96.25	83.75
12	1	0	0	0	2	2	100	100	100	80	92	75	57.5	100	20	11	12	13	3	7	7	73	2	1	1	3	2	1	2	2	1	89.375	86.75
21	1	0	0	0	1	0	100	100	100	70	72	62.5	70	65	21	11	10	12	3	9	10	76	3	2	2	3	3	2	2	2	1	83.75	76.125
18	1	0	0	0	1	0	100	100	100	80	96	100	90	90	19	12	14	15	3	8	9	80	2	1	1	2	2	1	2	2	2	95	94
23	2	0	1	0	1	0	100	100	100	90	88	87.5	90	65	20	12	9	11	3	7	6	68	2	1	1	2	3	1	2	2	1	88.75	91.375
18	4	2	1	2	2	1	85	75	100	60	72	50	45	25	21	11	9	11	3	6	10	71	3	2	2	2	1	1	2	2	2	57.5	70.5
25	2	1	0	1	1	1	100	100	100	75	92	100	90	75	24	16	9	12	3	8	8	80	3	2	2	3	3	2	2	2	1	91.25	91.75
25	1	0	0	0	1	1	95	100	66.6667	70	72	50	45	50	14	8	7	11	3	5	9	57	2	1	1	2	2	1	2	2	1	72.5	64.6667
19	1	0	0	0	1	1	85	100	100	90	92	87.5	57.5	85	19	11	7	12	3	7	7	66	1	1	1	2	1	1	2	2	1	81.875	92.375
17	1	0	0	0	1	2	95	100	100	85	88	87.5	80	80	18	15	10	14	3	7	9	76	2	2	2	3	2	1	2	2	3	88.75	90.125
29	3	1	1	1	1	1	55	0	33.3333	70	80	37.5	32.5	85	22	12	9	13	3	9	5	73	2	2	2	3	2	1	2	2	2	43.125	55.2083
17	2	0	1	0	1	0	45	25	0	55	88	62.5	65	90	17	11	11	12	3	8	7	69	2	1	1	2	2	1	2	2	1	56.25	51.375
16	1	0	0	0	1	0	90	100	100	90	84	100	90	80	20	12	11	10	3	4	5	65	3	2	2	2	2	1	2	2	1	90	93.5
17	2	0	1	0	1	0	80	75	0	70	76	62.5	67.5	60	21	14	11	12	3	6	7	74	1	1	1	3	2	1	2	2	1	70.625	52.125
11	3	2	1	2	2	2	40	0	66.6667	35	44	37.5	10	15	12	11	8	10	3	7	6	57	1	3	3	2	1	1	1	1	3	16.25	45.7917
23	4	1	2	1	2	0	60	100	100	85	92	100	100	85	16	10	11	10	3	4	7	61	2	3	3	2	2	1	2	1	3	86.25	94.25
28	2	1	0	1	1	1	95	0	100	45	68	62.5	75	65	13	7	11	10	5	5	9	60	1	2	2	2	2	1	2	2	2	58.75	68.875
21	1	0	0	0	2	1	75	50	33.3333	80	88	62.5	100	100	16	12	13	11	3	7	7	69	1	1	1	1	1	1	2	1	1	81.25	65.9583
22	2	1	0	1	1	0	95	100	100	80	92	87.5	67.5	85	20	13	13	12	6	8	9	81	1	2	2	2	2	1	2	2	3	86.875	89.875
39	1	0	0	0	2	0	100	100	100	80	88	100	100	85	17	9	7	12	3	6	7	61	1	1	1	2	2	1	2	2	1	96.25	92
24	2	1	0	1	2	0	85	50	100	85	88	100	77.5	80	16	11	12	11	3	5	9	67	2	3	2	2	3	1	2	2	1	73.125	93.25
34	1	0	0	0	1	1	100	100	100	80	84	100	100	70	14	13	10	14	3	5	5	64	3	1	1	3	2	1	2	2	1	92.5	91
26	1	0	0	0	1	0	80	100	100	75	88	75	80	90	13	12	10	12	3	4	5	59	2	1	1	2	2	1	2	2	2	87.5	84.5
28	2	1	0	1	1	0	90	25	100	95	84	100	70	80	16	7	8	11	3	7	6	58	2	2	1	2	2	1	2	2	1	66.25	94.75
16	2	1	0	1	1	2	100	100	100	95	92	100	70	95	15	8	14	10	3	5	5	60	1	2	2	2	3	1	2	2	3	91.25	96.75
31	2	1	0	1	1	0	80	75	100	45	56	62.5	45	70	14	9	8	12	3	5	5	56	2	1	2	3	3	1	2	2	1	67.5	65.875
24	1	0	0	0	1	0	90	100	66.6667	70	84	87.5	45	75	19	10	17	15	6	6	11	84	1	1	1	2	3	1	2	2	1	77.5	77.0417
37	1	0	0	0	1	0	100	25	100	80	84	75	77.5	85	14	13	14	15	4	3	4	67	3	2	2	3	2	1	2	2	1	71.875	84.75
38	4	1	2	1	2	0	90	100	100	95	100	100	100	85	10	8	7	7	3	5	5	45	2	3	3	2	2	1	2	1	1	93.75	98.75
10	5	3	1	3	2	2	25	25	0	40	24	75	67.5	65	15	8	8	11	4	3	5	54	1	2	1	1	1	1	2	1	1	45.625	34.75
19	2	1	0	1	1	0	20	50	0	40	72	87.5	87.5	40	20	8	13	13	5	6	11	76	1	2	2	1	2	2	2	1	3	49.375	49.875
33	3	2	0	2	2	1	40	25	0	35	56	62.5	35	40	13	6	9	11	3	9	6	57	2	3	2	2	2	2	2	2	1	35	38.375
29	1	0	0	0	2	0	65	25	33.3333	80	84	75	32.5	50	23	9	13	14	7	8	6	80	3	2	1	3	3	2	2	2	1	43.125	68.0833
15	2	1	0	1	2	2	95	100	100	25	32	50	57.5	65	15	9	12	12	3	4	7	62	2	2	1	2	3	1	2	1	2	79.375	51.75
30	1	0	0	0	1	0	60	50	0	65	80	75	67.5	75	13	9	10	13	3	8	9	65	3	2	2	3	3	2	2	2	2	63.125	55
15	2	1	0	1	1	2	90	25	33.3333	55	68	37.5	67.5	35	20	18	12	16	10	10	9	95	3	1	1	2	2	1	2	2	1	54.375	48.4583
13	1	0	0	0	1	2	95	100	100	55	84	100	100	90	10	8	8	5	3	4	9	47	1	2	2	2	1	1	1	1	1	96.25	84.75
29	2	1	0	1	1	0	75	75	66.6667	55	56	100	80	60	14	10	8	12	3	9	7	63	2	2	2	2	1	1	2	1	2	72.5	69.4167
18	4	1	2	1	1	0	50	50	100	70	84	75	67.5	55	16	7	12	8	3	4	3	53	1	2	2	1	2	1	2	1	3	55.625	82.25
20	1	0	0	0	1	0	90	100	100	60	60	62.5	57.5	80	11	9	12	10	3	5	7	57	1	1	1	1	1	1	2	1	1	81.875	70.625
36	3	0	2	0	1	0	45	75	100	80	76	87.5	77.5	60	14	10	8	10	3	6	3	54	1	2	2	2	2	1	2	2	1	64.375	85.875
19	1	0	0	0	2	0	60	25	100	60	76	37.5	57.5	70	15	13	15	11	3	5	9	71	1	1	1	2	2	2	2	2	1	53.125	68.375
39	1	0	0	0	1	1	70	50	33.3333	45	48	62.5	57.5	55	16	9	9	10	3	6	8	61	1	2	1	2	2	1	2	2	1	58.125	47.2083
25	1	0	0	0	1	1	90	100	0	90	92	87.5	90	100	17	10	11	10	3	5	6	62	2	3	3	3	2	2	2	2	1	95	67.375
29	2	0	1	0	1	0	80	100	100	70	76	100	57.5	85	13	10	7	8	3	5	3	49	1	1	1	2	1	1	2	1	2	80.625	86.5
39	1	0	0	0	1	1	50	25	0	45	32	62.5	32.5	45	9	10	7	12	3	5	5	51	1	1	1	1	2	1	2	1	1	38.125	34.875
39	1	0	0	0	1	1	85	100	100	90	92	100	90	80	14	6	9	5	3	8	7	52	1	2	1	1	1	1	2	2	1	88.75	95.5
29	1	0	0	0	1	1	90	100	100	55	72	62.5	77.5	60	13	8	9	9	3	5	4	51	1	2	1	3	3	1	2	1	2	81.875	72.375
28	2	1	0	1	1	1	50	100	100	70	72	75	77.5	80	16	17	13	13	3	6	5	73	1	2	2	2	2	1	2	1	3	76.875	79.25
38	3	2	0	2	1	1	85	100	100	75	88	87.5	57.5	80	22	14	16	18	5	9	11	95	3	2	3	3	2	1	2	2	2	80.625	87.625
35	4	1	2	1	1	1	50	25	0	55	80	75	57.5	50	16	12	9	14	3	4	6	64	1	2	2	1	1	1	1	1	2	45.625	52.5
15	2	1	0	1	1	2	80	100	66.6667	65	52	62.5	80	70	16	13	14	15	5	6	6	75	2	3	2	2	1	1	2	2	3	82.5	61.5417
18	3	1	1	1	2	1	90	25	100	55	84	62.5	55	70	19	10	9	13	5	7	9	72	1	1	2	3	2	1	2	1	1	60	75.375
26	2	1	0	1	1	0	95	75	33.3333	80	88	25	57.5	55	16	15	14	18	5	6	10	84	1	2	2	1	2	1	2	2	1	70.625	56.5833
24	3	2	0	1	1	0	55	0	0	50	68	62.5	55	50	16	9	11	12	5	6	7	66	1	2	2	2	2	1	2	2	1	40	45.125
39	1	0	0	0	1	1	85	25	100	75	84	87.5	67.5	75	14	12	14	14	3	7	6	70	1	1	1	3	1	1	2	2	2	63.125	86.625
36	2	1	0	1	1	0	95	75	100	60	84	75	77.5	85	21	13	11	15	3	8	10	81	2	2	2	1	2	1	2	2	3	83.125	79.75
28	1	0	0	0	1	1	40	25	33.3333	60	80	75	32.5	90	18	9	10	13	3	7	7	67	1	2	2	1	1	1	2	1	3	46.875	62.0833
9	2	1	0	1	1	2	85	75	33.3333	65	80	75	77.5	50	14	10	10	11	3	5	7	60	1	2	2	1	1	1	2	2	2	71.875	63.3333
14	2	0	1	0	1	2	80	50	66.6667	80	76	75	42.5	60	18	9	8	10	3	6	4	58	1	2	2	1	2	1	2	2	2	58.125	74.4167
25	2	1	0	1	2	0	100	75	66.6667	75	68	62.5	67.5	85	22	11	11	12	3	4	7	70	1	2	2	1	1	1	2	1	1	81.875	68.0417
25	3	2	0	2	2	0	90	100	66.6667	80	92	62.5	55	90	25	20	13	15	3	9	8	93	1	1	1	1	2	1	2	2	2	83.75	75.2917
19	1	0	0	0	1	0	100	100	100	70	92	75	67.5	85	23	14	9	14	3	7	9	79	1	1	1	1	2	1	2	2	1	88.125	84.25
14	1	0	0	0	1	2	100	100	100	75	92	100	100	100	15	15	9	13	3	9	6	70	1	1	1	3	2	1	2	2	1	100	91.75
27	3	2	0	2	2	1	85	50	66.6667	55	72	50	32.5	50	20	20	18	17	3	9	7	94	1	2	2	1	1	1	2	1	1	54.375	60.9167
20	1	0	0	0	1	0	100	100	100	65	88	62.5	67.5	85	19	11	9	13	3	7	6	68	1	1	1	2	2	1	2	2	1	88.125	78.875
28	2	1	0	1	2	1	25	0	66.6667	45	56	25	22.5	25	14	12	7	14	3	7	7	64	1	1	1	1	1	1	2	2	2	18.125	48.1667
27	2	1	0	1	2	1	100	100	100	75	64	75	77.5	55	22	11	10	13	3	6	9	74	1	2	2	1	1	1	2	2	1	83.125	78.5
14	2	1	0	1	2	2	100	100	100	85	92	75	90	90	23	17	13	12	3	9	8	85	1	2	1	2	1	1	2	1	1	95	88
18	1	0	0	0	2	0	100	100	100	70	84	62.5	57.5	65	24	13	14	16	3	8	7	85	1	1	1	2	1	1	2	2	1	80.625	79.125
12	1	0	0	0	1	2	100	75	66.6667	90	92	100	100	90	21	12	13	15	3	9	8	81	1	1	1	1	3	1	2	2	1	91.25	87.1667
17	2	1	0	1	1	2	100	100	100	65	64	75	67.5	50	16	9	6	11	3	4	4	53	1	1	1	1	1	1	2	2	2	79.375	76
25	2	1	0	1	1	1	85	75	66.6667	50	56	50	45	35	17	12	7	13	3	7	5	64	1	2	2	2	1	1	2	2	2	60	55.6667
27	4	2	1	2	2	0	65	0	0	30	36	25	35	5	18	13	17	18	3	9	8	86	1	3	3	1	1	1	2	2	3	26.25	22.75
13	2	1	0	1	1	2	85	50	66.6667	65	72	62.5	45	55	16	11	8	11	3	6	7	62	3	1	1	3	3	1	2	2	1	58.75	66.5417
16	1	0	0	0	1	2	100	100	100	60	80	75	100	70	17	7	7	10	3	5	4	53	2	1	1	2	1	1	2	2	1	92.5	78.75
28	3	2	0	2	2	0	60	50	0	45	52	25	32.5	35	16	7	7	10	3	7	4	54	1	1	1	2	2	1	2	2	1	44.375	30.5
30	1	0	0	0	1	0	90	50	100	60	88	50	45	55	17	12	8	12	3	6	7	65	3	1	1	1	2	1	2	2	1	60	74.5
29	2	1	0	1	1	1	100	100	100	75	68	62.5	55	90	20	14	9	8	3	6	7	67	2	2	2	2	3	1	2	2	2	86.25	76.375
29	3	2	0	2	1	1	65	0	0	50	56	25	35	10	17	14	7	12	3	7	5	65	1	2	2	1	1	1	2	2	2	27.5	32.75
13	2	1	0	1	1	2	100	100	100	75	80	87.5	90	55	23	20	17	20	3	9	11	103	2	2	2	2	1	1	2	2	2	86.25	85.625
17	4	2	1	2	1	1	100	100	100	75	88	100	100	80	16	8	7	9	3	6	7	56	1	2	1	1	1	1	2	2	1	95	90.75
28	2	1	0	1	1	0	100	100	100	90	100	100	100	70	25	20	11	14	3	9	6	88	3	2	2	3	3	1	2	2	2	92.5	97.5
25	3	2	0	2	1	0	95	75	66.6667	75	88	87.5	90	70	20	13	9	13	3	6	9	73	1	2	2	2	2	1	2	2	3	82.5	79.2917
26	2	1	0	1	1	0	65	0	66.6667	45	64	25	22.5	0	16	11	9	8	3	6	7	60	2	1	1	2	3	1	2	2	1	21.875	50.1667
17	2	1	0	1	1	2	100	100	100	70	80	75	57.5	75	26	20	14	15	3	9	6	93	1	2	1	2	3	1	2	2	1	83.125	81.25
26	2	1	0	1	1	1	100	100	100	80	80	75	77.5	70	21	11	12	13	3	8	9	77	1	1	1	2	3	1	2	2	1	86.875	83.75
17	1	0	0	0	1	2	90	75	66.6667	60	76	50	45	50	20	13	13	15	3	5	6	75	2	2	1	3	3	2	2	2	1	65	63.1667
15	2	1	0	1	1	2	100	100	100	90	100	100	90	85	18	9	11	15	3	6	5	67	1	1	1	2	2	1	2	2	1	93.75	97.5
33	2	1	0	1	1	0	70	25	100	75	88	62.5	55	75	16	11	11	13	3	7	6	67	2	2	2	2	2	1	2	3	1	56.25	81.375
34	1	0	0	0	2	2	85	100	100	95	92	87.5	70	50	18	17	18	8	3	5	7	76	2	2	2	2	2	1	2	2	1	76.25	93.625
31	2	0	1	0	1	1	100	100	100	80	68	100	90	55	18	8	11	7	3	5	5	57	2	2	2	3	3	1	2	2	1	86.25	87
16	2	1	0	1	2	0	100	100	100	75	64	75	77.5	45	14	9	5	8	3	5	4	48	1	2	2	1	1	1	2	1	1	80.625	78.5
15	1	0	0	0	1	2	90	100	100	60	76	62.5	65	75	18	12	11	12	3	6	6	68	2	2	2	3	2	1	2	2	1	82.5	74.625
30	2	1	0	1	1	1	75	100	100	70	64	75	90	85	22	12	13	7	3	6	6	69	1	2	2	3	2	1	2	2	1	87.5	77.25
